# Supplementary material for: Vaccine Hesitancy: COVID-19 and Influenza Vaccine Willingness among Parents in Wuxi, China—A Cross-Sectional Study
Source: Vaccines (Basel). 2021 Apr 1;9(4):342. doi: 10.3390/vaccines9040342 (PMC8066309; doi:10.3390/vaccines9040342)
Supplement: Supplementary file 1 [file vaccines-09-00342-s001.zip]

Archive with 3 entries (3 files):
- STROBE_checklist.docx
- supplementary material1.pdf
- supplementary material2.pdf
